# Supplementary material for: Diversified Soil Types Differentially Regulated the Peanut (Arachis hydropoaea L.) Growth and Rhizosphere Bacterial Community Structure
Source: Plants (Basel). 2025 Apr 9;14(8):1169. doi: 10.3390/plants14081169 (PMC12030640; doi:10.3390/plants14081169)
Supplement: Supplementary file 1 [file plants-14-01169-s001.zip]

Archive with 1 entries (1 files):
- plants-3554843-supplementary.pdf
